# Supplementary material for: Ribosomal DNA copy number is associated with body mass in humans and other mammals
Source: Nat Commun. Author manuscript; Available in PMC 2024 Jun 13. (PMC11169392; doi:10.1038/s41467-024-49397-5)
Supplement: Supplementary Data 1 [file EMS196930-supplement-Supplementary_Data_1.xlsx]

## Sheet: Sheet1
Whole genome bisulfite sequencing quality control from blood for mixed ethnicity, age-matched lean and obese males (discovery cohort)
Sample ID	Group	Unique alignments		Mapping efficiency		CpG methylation		CHG methylation		Reason for exclusion
D002	Obese	121889583		0.755		0.831		0.008
D010	Obese	107928672		0.748		0.808		0.006
D014	Obese	114151592		0.751		0.832		0.01
D020	Lean	163979620		0.755		0.836		0.006
D035	Lean	130412189		0.747		0.815		0.006
D051	Lean	107418211		0.728		0.811		0.007
D055	Obese	133033119		0.773		0.828		0.005
D059	Obese	109536212		0.745		0.822		0.006
D072	Lean	128759190		0.646		0.841		0.005		low ME
D073	Lean	148720197		0.769		0.83		0.005
D085	Obese	107653252		0.737		0.823		0.006
D086	Lean	124749055		0.758		0.811		0.006
D087	Obese	189452637		0.754		0.832		0.006
D092	Lean	98921437		0.749		0.827		0.009
D094	Lean	158943462		0.728		0.821		0.009
D095	Lean	142062334		0.772		0.836		0.006
D115	Obese	160149436		0.764		0.812		0.006
D127	Lean	139542680		0.748		0.824		0.006
D128	Obese	97714662		0.749		0.825		0.007
D134	Obese	165223507		0.772		0.806		0.005
D138	Obese	176898387		0.739		0.824		0.006
D145	Lean	117580854		0.744		0.817		0.006
D155	Lean	148819534		0.757		0.829		0.005
D162	Lean	113384625		0.769		0.829		0.007
D166	Lean	205493367		0.737		0.84		0.006
D178	Obese	174273544		0.745		0.816		0.006
D194	Obese	103374637		0.75		0.825		0.006
D198	Lean	7873261		0.747		0.824		0.006		low UA
D199	Obese	299075667		0.708		0.815		0.008
D205	Lean	136046733		0.75		0.818		0.006
D218	Obese	141050678		0.749		0.833		0.006
D224	Lean	124152683		0.751		0.827		0.009
D233	Lean	186239492		0.736		0.824		0.006
D237	Lean	174520020		0.733		0.821		0.006
D244	Lean	186022986		0.751		0.829		0.005
D255	Obese	19753245		0.743		0.821		0.007		low UA
D257	Lean	163799709		0.747		0.826		0.007
D267	Lean	148498650		0.718		0.828		0.006
D274	Lean	148551360		0.747		0.83		0.006
D277	Obese	156781374		0.765		0.819		0.006
D284	Obese	223429145		0.74		0.824		0.006
D292	Obese	173219549		0.705		0.833		0.007
D300	Lean	135458475		0.751		0.824		0.005
D311	Obese	162915645		0.752		0.821		0.006
D316	Obese	157318163		0.784		0.821		0.005
D318	Obese	262818139		0.767		0.82		0.005
D323	Lean	130106545		0.757		0.821		0.005
D324	Obese	115801708		0.733		0.838		0.008
D330	Obese	88042083		0.762		0.833		0.006
D364	Obese	168143562		0.757		0.816		0.006
D369	Lean	134735086		0.762		0.827		0.007
D373	Lean	122313249		0.752		0.835		0.01
D380	Lean	112800154		0.744		0.824		0.006
D381	Lean	150926816		0.745		0.814		0.008
D383	Obese	143521919		0.741		0.833		0.006
D393	Obese	21165587		0.727		0.83		0.01		low UA
D394	Obese	55540544		0.739		0.829		0.006
D398	Obese	107207176		0.704		0.824		0.008
D401	Obese	53706409		0.718		0.833		0.007
D408	Lean	121590427		0.752		0.819		0.008
D416	Obese	113861012		0.751		0.816		0.01
D419	Lean	120448053		0.752		0.826		0.007
D421	Obese	116142496		0.742		0.822		0.009
D427	Lean	112762449		0.725		0.83		0.007
D453	Obese	150967661		0.723		0.825		0.006
D454	Lean	232589678		0.713		0.828		0.006
D463	Obese	137341511		0.745		0.855		0.113		poor BC
D465	Lean	193424213		0.733		0.824		0.015		poor BC
D520	Obese	130173227		0.728		0.825		0.007
ME=mapping efficiency, UA= unique alignments, BC= bisulfite conversion efficiency
