# Supplementary material for: Ribosomal DNA copy number is associated with body mass in humans and other mammals
Source: Nat Commun. Author manuscript; Available in PMC 2024 Jun 13. (PMC11169392; doi:10.1038/s41467-024-49397-5)
Supplement: Supplementary Data 2 [file EMS196930-supplement-Supplementary_Data_2.xlsx]

## Sheet: Sheet1
Reduced representation bisulfite sequencing quality control for adipose tissue from the METSIM cohort
Sample ID	Medicated?	BMI group	Unique alignments	Mapping efficiency	CpG methylation	CHG methylation	Exclusion reason
SRR4418800	No	Obese	11397491	0.447	0.565	0.008	Low ME, Poor BC
SRR4418801	No	Obese	12185998	0.458	0.593	0.008	Low ME, Poor BC
SRR4418802	Yes	Overweight	12685793	0.453	0.586	0.007	Low ME, Poor BC
SRR4418803	No	Overweight	12451091	0.462	0.562	0.007	Low ME, Poor BC
SRR4418804	Yes	Overweight	24926233	0.674	0.568	0.004
SRR4418805	No	Overweight	24121180	0.672	0.538	0.004
SRR4418806	Yes	Overweight	22116443	0.68	0.548	0.004
SRR4418807	No	Obese	23992293	0.672	0.533	0.004
SRR4418808	No	Overweight	22724072	0.686	0.556	0.004
SRR4418809	No	Overweight	23842362	0.677	0.567	0.004
SRR4418810	No	Lean	22577129	0.684	0.542	0.004
SRR4418811	No	Overweight	22711876	0.675	0.543	0.004
SRR4418812	No	Lean	23248900	0.682	0.548	0.004
SRR4418813	No	Lean	24388790	0.678	0.568	0.004
SRR4418814	Yes	Lean	24568038	0.68	0.548	0.004
SRR4418815	No	Lean	23745582	0.676	0.527	0.004
SRR4418816	No	Lean	30852946	0.741	0.562	0.004
SRR4418817	Yes	Lean	37341493	0.734	0.57	0.004	High UA
SRR4418818	No	Lean	29706512	0.746	0.561	0.004
SRR4418819	Yes	Obese	19316243	0.742	0.567	0.004
SRR4418820	No	Obese	21732241	0.739	0.56	0.004
SRR4418821	No	Lean	23239957	0.737	0.559	0.004
SRR4418822	No	Overweight	21716930	0.736	0.556	0.004
SRR4418823	Yes	Obese	22161137	0.688	0.529	0.003
SRR4418824	No	Overweight	23517674	0.682	0.533	0.003
SRR4418825	Yes	Overweight	22469659	0.695	0.537	0.004
SRR4418826	Yes	Overweight	20345493	0.702	0.551	0.003
SRR4418827	Yes	Lean	16679134	0.706	0.534	0.003
SRR4418828	Yes	Overweight	18242632	0.703	0.557	0.003
SRR4418829	No	Overweight	20544518	0.709	0.548	0.003
SRR4418830	Yes	Lean	15918411	0.71	0.555	0.003
SRR4418831	Yes	Obese	20084968	0.698	0.562	0.004
SRR4418832	No	Overweight	19256709	0.694	0.563	0.004
SRR4418833	No	Lean	18905051	0.702	0.564	0.004
SRR4418834	Yes	Obese	19310955	0.709	0.556	0.004
SRR4418835	No	Overweight	18126124	0.681	0.57	0.004
SRR4418836	Yes	Lean	18197018	0.678	0.556	0.004
SRR4418837	No	Obese	18782675	0.688	0.56	0.004
SRR4418838	No	Overweight	17591557	0.695	0.564	0.004
SRR4418839	No	Overweight	21506831	0.675	0.571	0.003
SRR4418840	Yes	Overweight	22326263	0.672	0.551	0.003
SRR4418841	Yes	Overweight	21718271	0.677	0.561	0.003
SRR4418842	No	Lean	21063241	0.691	0.544	0.003
SRR4418843	No	Overweight	11912792	0.436	0.542	0.01	Low ME, Poor BC
SRR4418844	No	Obese	13060010	0.442	0.558	0.01	Low ME, Poor BC
SRR4418845	No	Overweight	12809373	0.435	0.56	0.01	Low ME, Poor BC
SRR4418846	No	Lean	13761080	0.443	0.528	0.01	Low ME, Poor BC
SRR4418847	No	Overweight	18924739	0.687	0.555	0.004
SRR4418848	No	Lean	19580066	0.678	0.56	0.004
SRR4418849	No	Lean	19186092	0.683	0.546	0.004
SRR4418850	Yes	Overweight	19327677	0.694	0.545	0.003
SRR4418851	Yes	Lean	21304708	0.715	0.543	0.004
SRR4418852	No	Overweight	24895293	0.713	0.555	0.004
SRR4418853	No	Overweight	23850975	0.716	0.562	0.004
SRR4418854	No	Overweight	24114842	0.72	0.542	0.004
SRR4418855	Yes	Overweight	21364622	0.725	0.563	0.004
SRR4418856	Yes	Lean	20257518	0.72	0.54	0.004
SRR4418857	No	Overweight	18516318	0.726	0.537	0.004
SRR4418858	Yes	Lean	20814522	0.736	0.536	0.004
SRR4418859	Yes	Lean	20679712	0.721	0.529	0.004
SRR4418860	No	Overweight	18183648	0.718	0.546	0.004
SRR4418861	No	Lean	26217818	0.713	0.547	0.004
SRR4418862	Yes	Overweight	24759720	0.724	0.577	0.003
SRR4418863	Yes	Lean	28364403	0.682	0.529	0.004
SRR4418864	Yes	Overweight	28717534	0.677	0.532	0.004
SRR4418865	Yes	Obese	26765972	0.681	0.526	0.004
SRR4418866	No	Lean	27035190	0.691	0.517	0.004
SRR4418867	No	Lean	28247676	0.696	0.541	0.004
SRR4418868	No	Overweight	24926095	0.688	0.529	0.003
SRR4418869	No	Overweight	27748836	0.694	0.539	0.003
SRR4418870	No	Overweight	26131180	0.703	0.564	0.003
SRR4418871	Yes	Overweight	21616514	0.684	0.555	0.004
SRR4418872	Yes	Obese	19800721	0.705	0.151	0.004	Low CpGm
SRR4418873	No	Lean	24016591	0.678	0.543	0.004
SRR4418874	No	Lean	18995219	0.697	0.131	0.004	Low CpGm
SRR4418875	No	Overweight	21173042	0.685	0.551	0.004
SRR4418876	Yes	Overweight	23007122	0.677	0.53	0.004
SRR4418877	Yes	Overweight	20414694	0.682	0.552	0.003
SRR4418878	No	Obese	20750314	0.682	0.532	0.004
SRR4418879	No	Lean	21179253	0.683	0.532	0.004
SRR4418880	Yes	Obese	22093712	0.673	0.537	0.004
SRR4418881	No	Lean	21646540	0.687	0.534	0.004
SRR4418882	No	Overweight	23042534	0.678	0.556	0.003
SRR4418883	No	Lean	22343926	0.683	0.588	0.003
SRR4418884	Yes	Lean	24280483	0.681	0.549	0.004
SRR4418885	No	Overweight	23163605	0.686	0.544	0.003
SRR4418886	No	Overweight	15460721	0.724	0.159	0.003	Low CpGm
SRR4418887	Yes	Overweight	22922982	0.711	0.545	0.004
SRR4418888	No	Obese	22600187	0.709	0.568	0.004
SRR4418889	Yes	Obese	24913137	0.699	0.542	0.004
SRR4418890	No	Obese	23227914	0.712	0.539	0.004
SRR4418891	No	Overweight	21525131	0.685	0.539	0.004
SRR4418892	Yes	Lean	19247768	0.683	0.545	0.004
SRR4418893	No	Overweight	20188018	0.676	0.516	0.004
SRR4418894	No	Overweight	19966927	0.683	0.534	0.004
SRR4418895	Yes	Overweight	16734199	0.727	0.56	0.004
SRR4418896	Yes	Lean	15089233	0.7	0.522	0.004
SRR4418897	No	Obese	16177393	0.731	0.537	0.004
SRR4418898	No	Overweight	13981854	0.719	0.484	0.003	Low CpGm
SRR4418899	No	Lean	20683028	0.722	0.544	0.004
SRR4418900	Yes	Overweight	20475840	0.69	0.533	0.004
SRR4418901	No	Lean	20907709	0.721	0.544	0.004
SRR4418902	No	Overweight	18256291	0.744	0.339	0.003	Low CpGm
SRR4418903	No	Lean	16025363	0.729	0.539	0.004
SRR4418904	Yes	Obese	15520718	0.703	0.55	0.004
SRR4418905	No	Obese	17097725	0.724	0.545	0.004
SRR4418906	Yes	Lean	12000743	0.751	0.325	0.003	Low CpGm
SRR4418907	No	Overweight	20699919	0.624	0.544	0.003	Low ME
SRR4418908	No	Lean	19799969	0.613	0.536	0.004	Low ME
SRR4418909	Yes	Obese	21718719	0.625	0.527	0.003	Low ME
SRR4418910	No	Overweight	18772255	0.631	0.505	0.004	Low ME
SRR4418911	No	Lean	22205439	0.633	0.52	0.004	Low ME
SRR4418912	Yes	Lean	21114946	0.631	0.537	0.004	Low ME
SRR4418913	Yes	Lean	21721579	0.635	0.524	0.004	Low ME
SRR4418914	No	Overweight	24720810	0.643	0.506	0.004	Low ME
SRR4418915	Yes	Obese	18068891	0.666	0.566	0.003
SRR4418916	No	Overweight	19085551	0.658	0.551	0.003
SRR4418917	No	Lean	17871762	0.663	0.551	0.003
SRR4418918	No	Lean	20164086	0.666	0.531	0.004
SRR4418919	No	Lean	20119482	0.642	0.553	0.004	Low ME
SRR4418920	Yes	Overweight	21713250	0.639	0.553	0.004	Low ME
SRR4418921	No	Overweight	20134415	0.652	0.55	0.004
SRR4418922	No	Lean	14842163	0.681	0.134	0.003	Low CpGm
SRR4418923	No	Lean	21322164	0.681	0.526	0.004
SRR4418924	Yes	Obese	22833253	0.682	0.517	0.003
SRR4418925	Yes	Overweight	22586230	0.677	0.56	0.003
SRR4418926	No	Overweight	21991302	0.679	0.533	0.003
SRR4418927	Yes	Lean	21162434	0.719	0.239	0.003	Low CpGm
SRR4418928	Yes	Overweight	21710651	0.676	0.525	0.004
SRR4418929	Yes	Overweight	21478387	0.679	0.55	0.003
SRR4418930	Yes	Overweight	22202119	0.681	0.537	0.003
SRR4418931	Yes	Overweight	22404613	0.708	0.551	0.004
SRR4418932	No	Lean	23047517	0.713	0.573	0.004
SRR4418933	Yes	Overweight	23332220	0.71	0.55	0.004
SRR4418934	No	Obese	23560794	0.72	0.563	0.004	extreme BMI
SRR4418935	No	Lean	21820934	0.683	0.56	0.003
SRR4418936	Yes	Lean	22792840	0.681	0.535	0.003
SRR4418937	No	Lean	22957284	0.68	0.519	0.004
SRR4418938	Yes	Overweight	22345042	0.678	0.541	0.003
SRR4418939	Yes	Lean	24030376	0.67	0.526	0.003
SRR4418940	Yes	Overweight	23536708	0.671	0.537	0.003
SRR4418941	No	Obese	25584994	0.67	0.524	0.004
SRR4418942	Yes	Lean	25817645	0.676	0.523	0.003
SRR4418943	Yes	Overweight	22467195	0.716	0.236	0.003	Low CpGm
SRR4418944	Yes	Overweight	26973992	0.679	0.545	0.004
SRR4418945	No	Obese	25361985	0.675	0.539	0.003
SRR4418946	No	Overweight	27067667	0.68	0.539	0.003
SRR4418947	No	Overweight	21516198	0.684	0.543	0.004
SRR4418948	No	Overweight	25695633	0.67	0.539	0.003
SRR4418949	No	Obese	25956842	0.693	0.53	0.003
SRR4418950	Yes	Lean	24825521	0.685	0.487	0.003	Low CpGm
SRR4418951	No	Lean	23527675	0.688	0.545	0.003
SRR4418952	Yes	Obese	25368291	0.674	0.552	0.003
SRR4418953	Yes	Overweight	24719201	0.717	0.327	0.003	Low CpGm
SRR4418954	Yes	Overweight	27711198	0.693	0.495	0.004	Low CpGm
SRR4418955	Yes	Obese	24967414	0.682	0.526	0.004
SRR4418956	No	Overweight	26439038	0.664	0.515	0.004
SRR4418957	Yes	Lean	25479679	0.687	0.533	0.003
SRR4418958	Yes	Obese	24426854	0.686	0.504	0.003
SRR4418959	Yes	Overweight	19954351	0.679	0.532	0.004
SRR4418960	Yes	Lean	18758453	0.673	0.544	0.004
SRR4418961	No	Obese	18581228	0.673	0.533	0.004
SRR4418962	No	Lean	19220782	0.681	0.574	0.004
SRR4418963	No	Overweight	20243906	0.688	0.571	0.004
SRR4418964	No	Overweight	18778947	0.685	0.546	0.004
SRR4418965	No	Overweight	22044949	0.692	0.564	0.004
SRR4418966	No	Overweight	17174878	0.701	0.546	0.004
SRR4418967	No	Overweight	21711748	0.687	0.535	0.004
SRR4418968	No	Overweight	21879664	0.68	0.554	0.004
SRR4418969	No	Overweight	21228517	0.678	0.54	0.004
SRR4418970	No	Lean	21579482	0.694	0.449	0.004	Low CpGm
SRR4418971	No	Overweight	20247263	0.688	0.545	0.004
SRR4418972	No	Overweight	18994895	0.684	0.584	0.004
SRR4418973	Yes	Overweight	20842264	0.689	0.561	0.004
SRR4418974	Yes	Overweight	22091967	0.718	0.577	0.006	Poor BC
SRR4418975	No	Overweight	29022324	0.705	0.555	0.004
SRR4418976	No	Overweight	22282595	0.713	0.572	0.004
SRR4418977	No	Lean	23420332	0.71	0.558	0.004
SRR4418978	No	Overweight	19234095	0.72	0.572	0.004
SRR4418979	Yes	Obese	21331776	0.692	0.556	0.004
SRR4418980	Yes	Lean	20700983	0.685	0.558	0.004
SRR4418981	Yes	Overweight	20414428	0.696	0.547	0.004
SRR4418982	Yes	Lean	22201289	0.697	0.546	0.004
SRR4418983	Yes	Overweight	21027227	0.681	0.538	0.004
SRR4418984	No	Overweight	22039111	0.677	0.553	0.004
SRR4418985	Yes	Lean	17749323	0.685	0.599	0.004
SRR4418986	No	Overweight	20810972	0.689	0.543	0.004
SRR4418987	Yes	Overweight	40958483	0.67	0.551	0.004	High UA
SRR4418988	No	Overweight	45542663	0.665	0.543	0.004	High UA
SRR4418989	No	Overweight	22824028	0.697	0.549	0.004
SRR4418990	Yes	Lean	23655658	0.699	0.548	0.004
SRR4418991	No	Overweight	28767011	0.696	0.543	0.004
SRR4418992	No	Lean	25267639	0.707	0.528	0.004
SRR4418993	No	Lean	24787887	0.706	0.554	0.004
SRR4418994	No	Lean	23304128	0.703	0.564	0.004
SRR4418995	Yes	Lean	21979659	0.702	0.566	0.004
SRR4418996	Yes	Obese	24397582	0.712	0.546	0.004
SRR4418997	No	Overweight	25344748	0.713	0.586	0.004
SRR4418998	No	Overweight	23825766	0.717	0.551	0.004
SRR4418999	No	Overweight	23309361	0.713	0.586	0.004
SRR4419000	Yes	Overweight	19608976	0.722	0.563	0.004
SRR4419001	No	Lean	24743412	0.673	0.569	0.004
SRR4419002	No	Overweight	22309722	0.675	0.55	0.004
SRR4419003	No	Lean	23375138	0.672	0.541	0.004
SRR4419004	Yes	Obese	24691974	0.674	0.536	0.004
ME= mapping efficiency, BC = bisulfite conversion efficiency, UA= unique alignments, CpGm= Global CpG methylation
