# Supplementary material for: Ribosomal DNA copy number is associated with body mass in humans and other mammals
Source: Nat Commun. Author manuscript; Available in PMC 2024 Jun 13. (PMC11169392; doi:10.1038/s41467-024-49397-5)
Supplement: Supplementary Data 3 [file EMS196930-supplement-Supplementary_Data_3.xlsx]

## Sheet: Sheet1
Reduced representation bisulfite sequencing quality control from blood for single ethnicity, mixed sex monozygotic twin cohort.
Sample ID	Unique Alignments	Mapping Efficiency	CpG methylation	CHG methylation	Exclusion Criteria
1009	29439353	68.4	57.9	1.4
1010	21521971	69.8	57	1.4
1021	18530199	74.5	56.8	1.5
1022	16715634	72.1	56.5	1.5
2015	19477145	72.8	56.4	1.4
2016	20395274	74.9	56.5	1.7
2089	24633598	73.6	57.6	1.4
2090	20813319	71.1	58.3	1.4
2107	24394164	72.4	58	1.4
2108	21700616	74.7	57.2	1.4
2139	16037036	74.1	58.6	1.5
2140	21009074	72.4	57.2	1.7
2163	25795434	70.7	57.8	1.7
2164	21424361	72.2	57.8	1.7
2169	23772101	70.4	58.1	1.7
2170	23641412	72.3	57.2	1.7
2193	23956282	71.4	57.5	1.7
2194	24633996	72.2	57.4	1.6
2221	19885958	70.9	64.2	1.4
2222	14682001	70.2	63.1	1.5
2259	21661700	72.5	57.7	1.7
2260	22910003	71.7	58.4	1.7
2303	19217537	75.1	64.2	1.9
2304	21174858	75.7	62.9	1.9
2307	20489230	75.9	63.2	4.8	Poor BC
2308	22662553	76.3	62.7	1.8	matched twin
3003	18034310	76.3	53.1	2	matched twin
3004	73003456	73.7	48.9	2	high UA
3021	16148628	75.8	64.2	2.1
3022	16013988	75.6	63.7	2.2
3071	16810651	76.9	62.2	2.1	matched twin
3072	21772136	76.4	64	4	Poor BC
3073	20934974	70.6	61.9	1.6
3074	21359829	72.1	60.3	1.5
3081	24801336	76.3	62.8	1.6	matched twin
3082	15661669	76	61.7	4.1	Poor BC
3097	13171611	75	61.5	2.1
3098	19491514	70	60.2	1.4
3111	20516682	69.6	61.5	1.5
3112	18346793	71.6	62.5	1.6
4049	16682305	75.4	60.9	4.9	Poor BC
4050	15617841	75.8	61.4	1.9	matched twin
4055	26753987	70.1	62	1.5
4056	14786620	70.3	62.6	1.7
4077	16960558	71.4	62.9	1.5
4078	18674677	70.5	62.5	1.5
4079	12244902	75.8	62.4	2.1
4080	11865310	74.9	64.3	2.4
4101	20416572	70.6	61.2	1.6
4102	17368592	69.3	60.8	1.7
4141	17569837	74.4	62.8	1.6
4142	18597707	72.6	62.4	1.6
4163	20065956	71.4	61.6	1.6
4164	11741549	74.3	63.7	2.4
5025	21711330	73.1	61.7	1.4
5026	16477973	71.2	62.1	1.5
5047	14678199	73.7	62.4	1.5
5048	16555305	72.2	62.1	1.4
5057	13920776	75.4	62.7	2.4	matched twin
5058	15060362	75.1	65.9	4.3	Poor BC
UA= unique alignments, BC= bisulfite conversion efficiency. The co-twin was excluded if the data from the other did not pass quality control.
