# Supplementary material for: Ribosomal DNA copy number is associated with body mass in humans and other mammals
Source: Nat Commun. Author manuscript; Available in PMC 2024 Jun 13. (PMC11169392; doi:10.1038/s41467-024-49397-5)
Supplement: Supplementary Data 4 [file EMS196930-supplement-Supplementary_Data_4.xlsx]

## Sheet: Sheet1
Reduced representation bisulfite sequencing quality control from liver of Sprague-Dawley rats.
Sample ID	Unique Alignments	Mapping efficiency	CpG methylation	CHG methylation	Reason for exclusion
SRR12598979	12097904	0.73	0.491	0.007
SRR12598980	6357932	0.711	0.474	0.006
SRR12598981	12809462	0.725	0.452	0.006
SRR12598982	14389177	0.676	0.46	0.006	low ME
SRR12598983	13077304	0.727	0.466	0.006
SRR12598984	13742668	0.742	0.433	0.006
SRR12598985	14234046	0.727	0.481	0.006
SRR12598986	7841866	0.706	0.476	0.005
SRR12598987	11059713	0.734	0.448	0.006
SRR12598988	16072649	0.715	0.454	0.006
SRR12598989	15131082	0.739	0.447	0.006
SRR12598990	12546316	0.715	0.418	0.006
SRR12598991	13514588	0.692	0.489	0.007	low ME
SRR12598992	19154644	0.743	0.455	0.006
SRR12598993	78493837	0.709	0.466	0.006	high UA
SRR12598994	11071671	0.738	0.447	0.006
SRR12598995	14854162	0.705	0.466	0.006
SRR12598996	15588742	0.718	0.471	0.006
SRR12598997	14309296	0.714	0.46	0.006
SRR12598998	17533671	0.714	0.46	0.006
SRR12598999	15228607	0.729	0.477	0.007
SRR12599000	22335933	0.713	0.439	0.006
SRR12599001	10811083	0.744	0.42	0.006
SRR12599002	22993349	0.712	0.471	0.006
SRR12599003	13529153	0.727	0.465	0.006
SRR12599004	11498510	0.741	0.376	0.006	Low CpGm
SRR12599005	12660411	0.729	0.509	0.007
SRR12599006	11622513	0.737	0.434	0.006
SRR12599007	16900498	0.705	0.479	0.007
SRR12599008	14618140	0.73	0.507	0.007
SRR12599009	15580905	0.735	0.459	0.006
SRR12599010	12041598	0.727	0.478	0.006
SRR12599011	6465253	0.711	0.487	0.006
SRR12599012	9320092	0.733	0.484	0.006
SRR12599013	18744579	0.726	0.496	0.006
SRR12599014	15929680	0.707	0.494	0.006
SRR12599015	19606975	0.703	0.48	0.007
SRR12599016	12537964	0.734	0.496	0.006
SRR12599017	12907900	0.726	0.471	0.006
SRR12599018	6771926	0.709	0.503	0.006
SRR12599019	19709504	0.738	0.503	0.006
SRR12599020	11692693	0.71	0.444	0.006
SRR12599021	13419085	0.707	0.475	0.006
SRR12599022	15601244	0.735	0.455	0.006
SRR12599023	18171792	0.74	0.434	0.006
SRR12599024	9536599	0.738	0.424	0.006
SRR12599025	13102550	0.717	0.497	0.006
SRR12599026	7977364	0.711	0.484	0.006
UA= unique alignments, BC= bisulfite conversion efficiency, CpGm= Global CpG methylation
