# Supplementary material for: Ribosomal DNA copy number is associated with body mass in humans and other mammals
Source: Nat Commun. Author manuscript; Available in PMC 2024 Jun 13. (PMC11169392; doi:10.1038/s41467-024-49397-5)
Supplement: Supplementary Data 5 [file EMS196930-supplement-Supplementary_Data_5.xlsx]

## Sheet: Sheet1
Digital PCR rDNA CN and Lambda values for the discovery cohort.
Sample	Group	rDNA CN (WGBS)	CNV (ddPCR)	Lambda (Cp/Rxn)-18S	Lambda (Cp/Rxn)-RNaseP
D419	Lean	297.093	236.11	0.8425	0.00714
D224	Lean	198.411	163.14	0.188	0.0023
D233	Lean	174.763	154.56	1.35274	0.0175
D092	Lean	221.886	222.4	0.10914	0.00098
D373	Lean	256.271	218.26	0.20872	0.00191
D408	Lean	260.177	233.07	1.06458	0.00914
D155	Lean	189.659	194.52	0.49845	0.00512
D454	Lean	186.278	161.84	0.12408	0.00153
D095	Lean	224.18	300.07	0.53641	0.00358
D051	Lean	345.207	212.3	0.26016	0.00245
D267	Lean	215.568	212.88	0.44907	0.00422
D073	Lean	238.147	203.18	0.55883	0.0055
D166	Lean	270.024	382.36	0.3464	0.00181
D427	Lean	245.086	255.66	0.54579	0.00427
D094	Lean	394.345	387.26	0.62738	0.00324
D381	Lean	205.654	183.77	0.70955	0.00772
D020	Lean	145.061	190.94	0.28188	0.00295
D237	Lean	169.616	164.57	1.27347	0.01548
D257	Lean	206.84	255.51	0.16887	0.00132
D199	Obese	371.435	364.02	1.54904	0.00851
D277	Obese	185.661	151.35	0.87111	0.01151
D128	Obese	123.849	125.37	0.43765	0.00698
D134	Obese	206.987	159.73	1.3369	0.01674
D453	Obese	139.451	148.42	0.5682	0.00766
D292	Obese	267.157	270.16	0.21265	0.00157
D115	Obese	179.852	166.85	0.79209	0.00949
D055	Obese	195.287	190.8	0.77028	0.00807
D194	Obese	240.315	265.99	0.87464	0.00658
D520	Obese	138.675	185.2	0.13328	0.00144
D178	Obese	117.597	141.63	0.35092	0.00496
D002	Obese	128.427	224.24	0.84972	0.00758
D218	Obese	164.937	174.12	0.66279	0.00761
D014	Obese	160.119	184.62	0.3001	0.00325
D318	Obese	223.269	176.67	0.4428	0.00501
D416	Obese	206.675	208.38	0.51154	0.00491
D311	Obese	133.534	134.94	0.18221	0.0027
D138	Obese	157.841	153.92	0.9894	0.01286
D421	Obese	188.466	203.39	0.8725	0.00858
D324	Obese	88.0887	121.41	0.41766	0.00688
D398	Obese	249.807	259.25	0.87906	0.00678
D364	Obese	292.32	280.21	1.36649	0.00975
D383	Obese	167.883	142.78	0.54725	0.00767
D401	Obese	249.236	237.69	1.54348	0.01299
D330	Obese	238.59	244.69	0.57703	0.00472
D284	Obese	169.328	112.52	0.54477	0.00968
D059	Obese	103.166	123.59	0.80732	0.01306
D316	Obese	254.7	236.1	1.44404	0.01223
D087	Obese	114.824	170.27	0.40142	0.00472
